# Supplementary material for: Comparison of Mean Corneal Power of Annular Rings and Zones Using Swept-Source Optical Coherence Tomography
Source: Diagnostics (Basel). 2022 Mar 19;12(3):754. doi: 10.3390/diagnostics12030754 (PMC8946905; doi:10.3390/diagnostics12030754)
Supplement: Supplementary file 1 [file diagnostics-12-00754-s001.zip]

Archive with 1 entries (1 files):
- diagnostics-1610626-supplementary.xlsx
