# Supplementary material for: Comparison of Mean Corneal Power of Annular Rings and Zones Using Swept-Source Optical Coherence Tomography
Source: Diagnostics (Basel). 2022 Mar 19;12(3):754. doi: 10.3390/diagnostics12030754 (PMC8946905; doi:10.3390/diagnostics12030754)
Supplement: Supplementary file 1 [file diagnostics-12-00754-s001.zip › diagnostics-1610626-supplementary.xlsx]

## Sheet: Sheet1
			rings												zones
			anterior axial curvature mean				posterior axial curvature mean				TCP mean				anterior axial curvature mean				posterior axial curvature mean				TCP mean
No	AL	CCT	2mm	4mm	6mm	8mm	2mm	4mm	6mm	8mm	2mm	4mm	6mm	8mm	2mm	4mm	6mm	8mm	2mm	4mm	6mm	8mm	2mm	4mm	6mm	8mm
1	25.77	496	44.58	44.64	44.49	43.73	-6.37	-6.36	-6.3	-6.13	43.61	44.1	44.88	45.43	44.58	44.63	44.55	44.21	-6.37	-6.37	-6.33	-6.25	43.61	44	44.51	44.89
2	23.48	479	42.53	42.41	42.21	41.97	-5.93	-5.94	-5.91	-5.77	41.73	41.93	42.49	43.52	42.53	42.43	42.31	42.16	-5.93	-5.94	-5.92	-5.86	41.73	41.89	42.24	42.78
3	26.67	536	43.2	43.11	42.84	42.31	-6.07	-6.07	-6.02	-5.89	42.4	42.65	43.19	43.88	43.2	43.13	42.96	42.68	-6.07	-6.07	-6.04	-5.98	42.4	42.6	42.94	43.35
4	26.31	536	43.1	43.06	42.87	42.38	-6.08	-6.09	-6.06	-5.89	42.27	42.57	43.2	43.98	43.1	43.07	42.95	42.7	-6.08	-6.09	-6.07	-5.99	42.27	42.52	42.91	43.37
5	26.26	519	43.71	43.66	43.49	43.05	-6.21	-6.21	-6.16	-6.01	42.8	43.12	43.79	44.7	43.71	43.67	43.56	43.34	-6.21	-6.21	-6.18	-6.11	42.8	43.06	43.48	44.01
6	28.34	531	43.7	43.54	43.22	42.85	-6.32	-6.28	-6.16	-5.93	42.69	42.9	43.47	44.52	43.7	43.57	43.37	43.14	-6.32	-6.29	-6.22	-6.09	42.69	42.86	43.21	43.77
7	22.16	535	45.94	45.57	44.93	44.29	-6.45	-6.45	-6.38	-6.18	45.11	45.1	45.33	46.11	45.94	45.64	45.22	44.83	-6.45	-6.45	-6.41	-6.32	45.11	45.1	45.23	45.6
8	23.02	540	44.82	44.52	43.93	43.24	-6.36	-6.34	-6.21	-5.9	43.91	43.99	44.32	45.09	44.82	44.57	44.2	43.78	-6.36	-6.34	-6.26	-6.1	43.91	43.98	44.18	44.57
9	23.29	486	44.16	44.14	43.95	43.4	-6.28	-6.29	-6.22	-5.95	43.22	43.57	44.29	45.2	44.16	44.14	44.03	43.76	-6.28	-6.29	-6.25	-6.12	43.22	43.51	43.96	44.5
10	23.7	528	43.57	43.57	43.48	43.18	-6.21	-6.2	-6.15	-6.02	42.66	43.03	43.8	44.86	43.57	43.57	43.52	43.37	-6.21	-6.2	-6.18	-6.11	42.66	42.96	43.45	44.04
11	23.9	524	43.81	43.78	43.67	43.44	-6.23	-6.22	-6.17	-6.04	42.89	43.24	44.03	45.19	43.81	43.78	43.72	43.6	-6.23	-6.22	-6.19	-6.13	42.89	43.17	43.67	44.32
12	21.94	476	47.85	47.58	46.92	45.89	-6.67	-6.67	-6.61	-6.45	47	47.18	47.54	47.99	47.85	47.63	47.22	46.64	-6.67	-6.67	-6.63	-6.55	47	47.15	47.38	47.64
13	21.91	476	48.09	47.8	47.15	46.19	-6.73	-6.74	-6.67	-6.46	47.21	47.37	47.76	48.37	48.09	47.85	47.44	46.91	-6.73	-6.73	-6.7	-6.6	47.21	47.34	47.58	47.91
14	22.7	497	46.41	46.01	45.41	44.98	-6.92	-6.75	-6.47	-6.24	45.16	45.3	45.83	47.03	46.41	46.09	45.69	45.39	-6.92	-6.78	-6.6	-6.44	45.16	45.28	45.6	46.21
15	22.5	475	47.07	46.6	45.8	45.01	-7.62	-7.16	-6.53	-6.17	45.48	45.79	46.44	47.32	47.07	46.69	46.17	45.66	-7.62	-7.24	-6.81	-6.52	45.48	45.73	46.14	46.65
16	27.91	496	41.76	41.77	41.67	41.3	-5.82	-5.84	-5.83	-5.71	40.98	41.29	41.92	42.71	41.76	41.77	41.71	41.53	-5.82	-5.84	-5.83	-5.78	40.98	41.23	41.63	42.09
17	22.73	519	46.42	45.85	44.79	43.62	-6.5	-6.46	-6.34	-6.11	45.62	45.42	45.2	45.33	46.42	45.96	45.28	44.55	-6.5	-6.47	-6.4	-6.27	45.62	45.46	45.31	45.32
18	22.62	551	44.89	44.84	44.59	44	-6.4	-6.35	-6.22	-6.03	43.95	44.35	45.12	45.94	44.89	44.85	44.7	44.4	-6.4	-6.36	-6.27	-6.17	43.95	44.28	44.76	45.26
19	22.62	514	44.3	44.09	43.54	42.63	-6.19	-6.18	-6.09	-5.87	43.51	43.67	43.96	44.3	44.3	44.13	43.78	43.29	-6.19	-6.18	-6.13	-6.02	43.51	43.64	43.82	44.02
20	22.64	514	44.5	44.18	43.5	42.57	-6.2	-6.18	-6.07	-5.85	43.69	43.75	43.89	44.2	44.5	44.24	43.81	43.28	-6.2	-6.18	-6.12	-6.01	43.69	43.74	43.82	43.98
21	24.52	451	43.8	43.76	43.59	43.1	-6.25	-6.18	-6.04	-5.88	42.83	43.23	44.01	44.89	43.8	43.77	43.66	43.42	-6.25	-6.19	-6.1	-6	42.83	43.16	43.65	44.18
22	23.39	545	43.69	43.34	42.74	42.3	-6.15	-6.19	-6.17	-5.99	42.84	42.78	42.91	43.76	43.69	43.4	43.02	42.72	-6.15	-6.18	-6.17	-6.1	42.84	42.79	42.86	43.22
23	27.87	556	45.79	45.85	45.96	46	-6.59	-6.53	-6.44	-6.3	44.83	45.38	46.62	48.38	45.79	45.84	45.91	45.95	-6.59	-6.54	-6.48	-6.41	44.83	45.28	46.06	47.03
24	23.88	508	42.61	42.52	42.4	42.34	-6.21	-6.16	-6.04	-5.81	41.54	41.83	42.6	43.98	42.61	42.54	42.46	42.41	-6.21	-6.17	-6.09	-5.98	41.54	41.77	42.25	42.95
25	26.52	570	42.65	42.65	42.53	42.15	-6.09	-6.08	-6.02	-5.89	41.73	42.08	42.78	43.63	42.65	42.65	42.58	42.39	-6.09	-6.08	-6.05	-5.98	41.73	42.02	42.46	42.96
26	26.42	569	42.4	42.59	42.71	42.3	-6.15	-6.15	-6.08	-5.91	41.39	41.95	42.94	43.81	42.4	42.56	42.65	42.5	-6.15	-6.15	-6.11	-6.02	41.39	41.85	42.48	43.05
27	22.27	547	45.32	45.15	44.87	44.62	-6.43	-6.42	-6.36	-6.21	44.48	44.67	45.3	46.59	45.32	45.18	45	44.84	-6.43	-6.42	-6.39	-6.31	44.48	44.64	45.02	45.69
28	23.83	476	41.94	41.88	41.77	41.6	-5.78	-5.81	-5.82	-5.72	41.22	41.45	42.06	43.11	41.94	41.89	41.82	41.72	-5.78	-5.81	-5.82	-5.78	41.22	41.41	41.78	42.35
29	23.73	450	42.16	42.16	42.14	42.01	-5.84	-5.85	-5.85	-5.76	41.39	41.72	42.47	43.6	42.16	42.16	42.15	42.09	-5.84	-5.85	-5.85	-5.81	41.39	41.66	42.13	42.76
30	24.82	527	42.45	42.62	42.74	42.41	-6	-6.02	-5.99	-5.83	41.6	42.12	43.07	44.05	42.45	42.59	42.68	42.56	-6	-6.01	-6	-5.93	41.6	42.02	42.63	43.24
31	25.14	525	42.35	42.37	42.29	41.93	-5.97	-5.96	-5.91	-5.79	41.5	41.87	42.6	43.43	42.35	42.37	42.32	42.16	-5.97	-5.96	-5.93	-5.87	41.5	41.8	42.26	42.75
32	22.82	478	41.97	41.86	41.59	41.11	-6.1	-6.03	-5.88	-5.68	40.93	41.2	41.76	42.48	41.97	41.88	41.71	41.45	-6.1	-6.04	-5.94	-5.83	40.93	41.15	41.51	41.92
33	23.55	537	43.75	43.51	43.01	42.37	-6.07	-6.07	-6.02	-5.89	42.97	43.07	43.35	43.89	43.75	43.55	43.24	42.86	-6.07	-6.07	-6.04	-5.98	42.97	43.05	43.22	43.5
34	23.47	534	43.63	43.65	43.46	42.72	-6.07	-6.09	-6.06	-5.93	42.85	43.23	43.86	44.32	43.63	43.65	43.54	43.19	-6.07	-6.09	-6.07	-6.01	42.85	43.16	43.56	43.89
35	26.49	520	41.45	41.47	41.48	41.45	-5.87	-5.86	-5.81	-5.73	40.59	40.93	41.72	42.91	41.45	41.46	41.47	41.47	-5.87	-5.86	-5.83	-5.78	40.59	40.87	41.36	42.02
36	23.14	563	42.9	42.76	42.59	42.6	-6.14	-6.16	-6.12	-5.96	41.98	42.14	42.75	44.14	42.9	42.78	42.67	42.63	-6.14	-6.16	-6.14	-6.06	41.98	42.11	42.48	43.16
37	23.19	568	42.4	42.47	42.58	42.64	-6.33	-6.28	-6.14	-5.88	41.2	41.67	42.73	44.33	42.4	42.45	42.53	42.58	-6.33	-6.29	-6.2	-6.06	41.2	41.58	42.25	43.13
38	29.48	546	41.71	41.66	41.51	41.18	-5.99	-5.93	-5.81	-5.66	40.77	41.09	41.75	42.62	41.71	41.67	41.58	41.41	-5.99	-5.94	-5.87	-5.78	40.77	41.03	41.45	41.95
39	22.1	557	46	45.9	45.54	44.79	-6.33	-6.34	-6.33	-6.25	45.29	45.61	46.18	46.79	46	45.92	45.7	45.31	-6.33	-6.34	-6.34	-6.3	45.29	45.55	45.92	46.29
40	24.57	561	41.37	41.25	41.01	40.7	-5.8	-5.77	-5.69	-5.57	40.58	40.79	41.28	42.11	41.37	41.27	41.12	40.94	-5.8	-5.77	-5.73	-5.66	40.58	40.75	41.06	41.51
41	24.42	563	41.23	41.25	41.16	40.77	-5.82	-5.8	-5.73	-5.57	40.39	40.74	41.42	42.18	41.23	41.24	41.19	41.01	-5.82	-5.8	-5.76	-5.68	40.39	40.68	41.1	41.57
42	23.58	536	45.2	44.81	44.12	43.38	-6.5	-6.43	-6.28	-6.01	44.2	44.2	44.43	45.1	45.2	44.89	44.44	43.98	-6.5	-6.45	-6.35	-6.2	44.2	44.21	44.34	44.66
43	22.74	567	43.51	43.62	43.58	43.03	-6.2	-6.12	-6.02	-6.03	42.62	43.18	44.08	44.66	43.51	43.6	43.59	43.35	-6.2	-6.13	-6.07	-6.05	42.62	43.08	43.66	44.09
44	21.49	575	44.52	44.49	44.35	43.97	-6.44	-6.47	-6.43	-6.23	43.5	43.83	44.59	45.7	44.52	44.5	44.42	44.22	-6.44	-6.46	-6.45	-6.35	43.5	43.77	44.24	44.87
45	25.88	525	44.93	44.6	44.01	43.39	-6.56	-6.47	-6.31	-6.12	43.87	43.96	44.3	45.05	44.93	44.66	44.29	43.9	-6.56	-6.49	-6.39	-6.27	43.87	43.94	44.15	44.54
46	25.69	520	40.46	40.51	40.48	40.14	-5.78	-5.8	-5.79	-5.69	39.61	39.94	40.57	41.26	40.46	40.5	40.49	40.34	-5.78	-5.8	-5.79	-5.75	39.61	39.88	40.28	40.7
47	22.81	544	45.16	45.19	45.11	44.71	-6.25	-6.25	-6.21	-6.09	44.4	44.85	45.76	46.87	45.16	45.18	45.14	44.95	-6.25	-6.25	-6.23	-6.17	44.4	44.77	45.34	45.99
48	23.69	501	42.47	42.36	42.11	41.66	-5.98	-6	-5.99	-5.86	41.84	42.03	42.5	43.3	42.47	42.38	42.22	41.98	-5.98	-6	-5.99	-5.93	41.84	42	42.29	42.72
49	23.28	513	44.2	44.24	44.1	43.5	-6.17	-6.22	-6.2	-5.97	43.38	43.77	44.51	45.33	44.2	44.23	44.16	43.87	-6.17	-6.21	-6.2	-6.1	43.38	43.7	44.17	44.67
50	29.51	538	44.44	44.55	44.27	43.02	-6.52	-6.44	-6.3	-6.19	43.32	43.91	44.6	44.42	44.44	44.53	44.38	43.8	-6.52	-6.45	-6.37	-6.3	43.32	43.8	44.26	44.33
51	23.88	579	44.03	43.85	43.48	42.95	-6.38	-6.35	-6.23	-5.99	42.99	43.19	43.72	44.58	44.03	43.88	43.65	43.35	-6.38	-6.36	-6.28	-6.16	42.99	43.16	43.48	43.95
52	25.79	528	40.69	40.77	40.77	40.39	-5.79	-5.8	-5.78	-5.7	39.84	40.23	40.94	41.6	40.69	40.76	40.77	40.61	-5.79	-5.8	-5.79	-5.75	39.84	40.16	40.61	41.04
53	21.55	575	44.51	44.7	44.82	44.37	-6.4	-6.44	-6.42	-6.24	43.53	44.13	45.21	46.28	44.51	44.67	44.75	44.59	-6.4	-6.43	-6.43	-6.35	43.53	44.01	44.71	45.38
54	22.91	538	45.25	45.24	45.12	44.76	-6.3	-6.28	-6.23	-6.11	44.46	44.87	45.75	46.9	45.25	45.24	45.17	45	-6.3	-6.29	-6.25	-6.19	44.46	44.8	45.35	46.01
55	24.05	454	43.95	43.98	43.89	43.45	-6.29	-6.23	-6.1	-5.93	42.96	43.43	44.32	45.28	43.95	43.98	43.93	43.72	-6.29	-6.24	-6.16	-6.06	42.96	43.35	43.91	44.5
56	24.27	517	44.59	44.18	43.26	41.98	-6.29	-6.31	-6.24	-5.96	43.87	43.75	43.53	43.32	44.59	44.25	43.68	42.95	-6.29	-6.31	-6.26	-6.14	43.87	43.77	43.63	43.5
57	24.25	509	44.08	43.86	43.22	41.98	-6.3	-6.34	-6.28	-5.99	43.24	43.31	43.38	43.27	44.08	43.91	43.51	42.84	-6.3	-6.33	-6.3	-6.17	43.24	43.3	43.35	43.32
58	22.42	556	44.82	45.2	45.63	45.45	-6.24	-6.55	-6.78	-6.38	44.07	44.58	45.76	47.47	44.82	45.13	45.42	45.43	-6.24	-6.49	-6.65	-6.54	44.07	44.48	45.22	46.17
59	22.53	533	45.7	45.57	45.27	44.8	-6.45	-6.44	-6.39	-6.23	44.82	45.09	45.74	46.79	45.7	45.6	45.41	45.14	-6.45	-6.44	-6.42	-6.34	44.82	45.04	45.45	46.02
60	22.67	555	45.55	45.74	45.68	44.78	-6.55	-6.76	-6.75	-5.91	44.58	45.01	45.92	47.05	45.55	45.7	45.69	45.3	-6.55	-6.72	-6.74	-6.37	44.58	44.93	45.5	46.14
61	22.67	555	46.82	46.52	45.76	44.5	-6.48	-6.46	-6.39	-6.19	46.06	46.19	46.37	46.42	46.82	46.58	46.1	45.4	-6.48	-6.47	-6.42	-6.32	46.06	46.17	46.28	46.34
62	23.69	501	42.47	42.36	42.11	41.66	-5.98	-6	-5.99	-5.86	41.84	42.03	42.5	43.3	42.47	42.38	42.22	41.98	-5.98	-6	-5.99	-5.93	41.84	42	42.29	42.72
63	23.43	502	42.41	42.5	42.48	41.99	-6	-6.03	-6.03	-5.9	41.83	42.24	43	43.73	42.41	42.48	42.48	42.28	-6	-6.03	-6.03	-5.98	41.83	42.16	42.65	43.11
64	22.3	701	47.25	46.4	44.98	43.72	-5.65	-5.89	-5.91	-5.84	47.2	46.64	45.86	45.72	47.25	46.56	45.63	44.8	-5.65	-5.84	-5.88	-5.87	47.2	46.74	46.23	46.02
65	22.22	482	45.14	45.25	45.21	44.6	-6.51	-6.49	-6.44	-6.3	44.16	44.73	45.68	46.43	45.14	45.23	45.22	44.96	-6.51	-6.5	-6.46	-6.4	44.16	44.62	45.23	45.74
66	23.62	477	47.69	47.85	47.72	46.66	-6.71	-6.7	-6.6	-6.34	46.82	47.54	48.64	49.24	47.69	47.82	47.76	47.29	-6.71	-6.7	-6.64	-6.51	46.82	47.41	48.12	48.59
67	24.04	520	45.35	45.09	44.62	44.07	-6.49	-6.48	-6.41	-6.25	44.37	44.5	44.92	45.78	45.35	45.14	44.84	44.51	-6.49	-6.48	-6.44	-6.36	44.37	44.47	44.73	45.18
68	23.05	533	43.56	43.53	43.38	42.95	-6.22	-6.22	-6.17	-6	42.63	42.96	43.65	44.55	43.56	43.54	43.44	43.24	-6.22	-6.22	-6.19	-6.11	42.63	42.9	43.33	43.85
69	23.24	533	43.08	43.14	43.06	42.52	-6.21	-6.2	-6.13	-5.97	42.09	42.53	43.31	44.1	43.08	43.13	43.09	42.84	-6.21	-6.2	-6.16	-6.08	42.09	42.45	42.95	43.44
70	27.63	558	43.5	43.6	43.53	42.96	-6.37	-6.4	-6.35	-6.09	42.4	42.86	43.67	44.46	43.5	43.59	43.55	43.31	-6.37	-6.4	-6.37	-6.25	42.4	42.77	43.29	43.78
71	27.78	560	43.21	43.2	43.02	42.46	-6.38	-6.44	-6.39	-6.06	42.08	42.36	42.98	43.8	43.21	43.2	43.1	42.83	-6.38	-6.42	-6.4	-6.26	42.08	42.31	42.7	43.16
72	22.75	496	43.19	43.48	43.71	43.23	-6.29	-6.33	-6.3	-6.04	42.14	42.79	43.92	44.87	43.19	43.43	43.59	43.43	-6.29	-6.32	-6.31	-6.19	42.14	42.67	43.39	44.03
73	22.9	495	43.45	43.51	43.42	42.87	-6.32	-6.32	-6.25	-5.99	42.41	42.83	43.61	44.44	43.45	43.5	43.46	43.2	-6.32	-6.32	-6.28	-6.15	42.41	42.75	43.25	43.76
74	23.49	612	43.96	43.73	43.15	42.19	-6.33	-6.29	-6.18	-6	43.02	43.17	43.42	43.64	43.96	43.77	43.41	42.88	-6.33	-6.3	-6.23	-6.13	43.02	43.14	43.31	43.45
75	23.32	610	43.96	43.76	43.2	42.17	-6.34	-6.31	-6.2	-5.96	42.98	43.16	43.43	43.58	43.96	43.79	43.45	42.89	-6.34	-6.31	-6.25	-6.13	42.98	43.12	43.3	43.42
76	22.68	545	42.87	42.88	42.83	42.58	-6.16	-6.16	-6.1	-5.92	41.9	42.26	43.06	44.16	42.87	42.88	42.85	42.75	-6.16	-6.16	-6.12	-6.04	41.9	42.19	42.69	43.31
77	23.55	529	44.36	43.74	42.99	42.96	-6.34	-6.36	-6.3	-6.01	43.4	43.04	43.03	44.53	44.36	43.85	43.35	43.18	-6.34	-6.36	-6.32	-6.2	43.4	43.11	43.06	43.65
78	23.04	563	43.96	44.29	44.54	44.02	-6.36	-6.27	-6.1	-5.89	42.98	43.81	45.19	46.2	43.96	44.23	44.41	44.24	-6.36	-6.29	-6.18	-6.05	42.98	43.66	44.55	45.25
79	22.82	574	44.36	44.79	45.1	44.4	-6.38	-6.3	-6.13	-5.91	43.4	44.36	45.84	46.66	44.36	44.71	44.93	44.7	-6.38	-6.32	-6.21	-6.08	43.4	44.18	45.14	45.79
80	28.71	505	45.51	45.48	45.3	44.82	-6.6	-6.57	-6.46	-6.22	44.44	44.85	45.71	46.85	45.51	45.48	45.38	45.14	-6.6	-6.58	-6.51	-6.38	44.44	44.77	45.31	45.97
81	30.52	507	44.61	44.78	44.86	44.42	-6.45	-6.46	-6.39	-6.18	43.62	44.23	45.34	46.47	44.61	44.75	44.81	44.64	-6.45	-6.46	-6.42	-6.31	43.62	44.11	44.83	45.53
82	22.59	527	44.06	44.11	43.94	43.19	-6.35	-6.48	-6.5	-6.04	43.08	43.39	44.01	44.74	44.06	44.1	44.01	43.65	-6.35	-6.45	-6.48	-6.29	43.08	43.33	43.72	44.16
83	22.61	521	44.48	44.35	43.95	43.18	-6.4	-6.39	-6.3	-6.03	43.48	43.73	44.22	44.84	44.48	44.37	44.13	43.72	-6.4	-6.39	-6.34	-6.2	43.48	43.68	43.99	44.35
84	24.81	564	43.31	43.16	43.01	43.06	-6.21	-6.2	-6.12	-5.88	42.37	42.56	43.27	44.88	43.31	43.19	43.08	43.07	-6.21	-6.21	-6.15	-6.03	42.37	42.53	42.96	43.79
85	24.79	565	43.52	43.36	43.13	43.01	-6.19	-6.23	-6.19	-5.92	42.64	42.79	43.37	44.75	43.52	43.39	43.24	43.14	-6.19	-6.22	-6.2	-6.08	42.64	42.76	43.11	43.82
86	22.91	505	43.95	44.22	44.41	44	-6.53	-6.49	-6.34	-6.06	42.8	43.5	44.76	45.88	43.95	44.17	44.31	44.18	-6.53	-6.49	-6.4	-6.26	42.8	43.37	44.17	44.89
87	22.2	528	45.48	45.67	45.7	44.98	-6.43	-6.42	-6.38	-6.24	44.6	45.25	46.29	47.01	45.48	45.64	45.67	45.37	-6.43	-6.43	-6.4	-6.33	44.6	45.13	45.8	46.31
88	22.13	524	45.65	45.77	45.7	45	-6.44	-6.42	-6.36	-6.24	44.77	45.35	46.31	47.05	45.65	45.74	45.72	45.41	-6.44	-6.42	-6.39	-6.32	44.77	45.24	45.86	46.37
89	22.73	533	43.9	43.9	43.82	43.54	-6.07	-6.06	-6.01	-5.88	43.17	43.55	44.38	45.55	43.9	43.9	43.85	43.72	-6.07	-6.06	-6.03	-5.97	43.17	43.48	44	44.66
90	22.74	524	42.58	42.47	42.19	41.74	-6.05	-6.05	-5.96	-5.71	41.69	41.92	42.47	43.3	42.58	42.49	42.32	42.07	-6.05	-6.05	-6	-5.87	41.69	41.88	42.22	42.67
